# Supplementary material for: Histological Patterns and Mammographic Presentation of Invasive Lobular Carcinoma Show No Obvious Associations
Source: Cancers (Basel). 2024 Apr 24;16(9):1640. doi: 10.3390/cancers16091640 (PMC11083920; doi:10.3390/cancers16091640)
Supplement: Supplementary file 1 [file cancers-16-01640-s001.zip]

Archive with 1 entries (1 files):
- cancers-2968004-supplementary.pdf
